# Supplementary material for: Olfactory Projections to Locomotor Control Centers in the Sea Lamprey
Source: Int J Mol Sci. 2024 Aug 29;25(17):9370. doi: 10.3390/ijms25179370 (PMC11395479; doi:10.3390/ijms25179370)
Supplement: Supplementary file 1 [file ijms-25-09370-s001.zip]

Archive with 4 entries (4 files):
- ijms-3127210-supplementary.pdf
- Video S1.mp4
- Video S2.mp4
- Video S3.mp4
